# Supplementary material for: Time trends and social inequalities in child malnutrition: nationwide estimates from Brazil’s food and nutrition surveillance system, 2009–2017
Source: Public Health Nutr. 2021 Dec 17;25(12):3366–76. doi: 10.1017/S1368980021004882 (PMC9991727; doi:10.1017/S1368980021004882)
Supplement: Supplementary file 1 [file S1368980021004882sup.zip]

Archive with 2 entries (2 files):
- S1368980021004882sup001.docx
- S1368980021004882sup002.docx
